# Supplementary material for: Industrial metabolism of iron and carbon with substance flow analysis in iron and steel industry
Source: PLoS One. 2025 Aug 7;20(8):e0327904. doi: 10.1371/journal.pone.0327904 (PMC12331060; doi:10.1371/journal.pone.0327904)
Supplement: S1 Data — (XLSX) [file pone.0327904.s001.xlsx]

## Sheet: Sheet1
	Major material input and output (unit: Mt)
	NO.	Process	Intput	Quantity	Output	Quantity
	1	Coking	Coal	4.91	Coke	3.37
	2	Sintering	Ore fines	10.55	Sintered ore	10.28
	3	ironmaking	Sintered ore	10.24	Hot metal	7.9
			Lump ore	0.92	Slag	1.31
			Titanium ore	0.04	-	-
			Manganese ore	0.05	-	-
	4	steelmaking	Hot metal	7.9	Molten steel	8.41
			Ore fines	0.14	Slag	0.28
			Iron block	0.64	-	-
			Purchased scrap	0.68	-	-
			Circulating scrap	0.18	-	-
			Titanium alloy	0.14	-	-
	5	Rolling	Billet	8.4	Product	8.02
	Major energy consumption (unit: ×10^4t kgce)
	Process	Coking	sintering	ironmaking	steelmaking	Rolling	Power plant
	coal	438.238	-	-	-	-	-
	coke	-	40.4242	280.849	-	-	-
	Anthracite	-	11.5795	60.4865	-	-	-
	Thermal coal	-	-	35.0915	-	-	-
	Electricity	2.2221	2.348	4.3499	8.161	6.9266	0.5096
	Industrial water	0.0241	0.0107	0.0226	0.0203	0.0124
	Steam	5.1802	3.1108	1.5532	1.3212	0.4816	47.1883
	Blasting	-	-	38.9443	0.0289	-	-
	Nitrogen	0.0842	-	0.4931	0.8303	0.0794	-
	oxygen	-	-	1.8258	4.3088	0.0051	-
	Diesel oil	-	-	-	0.0027	-	-
	COG	34.7723	2.3903	4.3747	2.5816	16.3652	6.6785
	BFG	7.6654	0.3203	54.3906	0.2693	7.6087	3.4006
	LDG	0.374	-	-	4.6928	9.3873	-
	Iron metabolism
		RUE	PE	RE	LR
	BOF	0.953	0.9352	0.0178	0.047
	EAF	0.917	0.9102	0.0068	0.083
	Carbon metabolism
		RUE	PE	RE	LR
	BOF	0.0966	0.0007	0.0959	0.9033
	EAF	0.1291	0.001	0.1281	0.8709
	The impact of molten iron ratio on carbon emissions
	Molten iron ratio	Emission intensity(kg/t)		Electricity intensity(kWh/t)
	0.4	1639.91		247.945
	0.45	1556.93		279.694
	0.5	1473.96		311.444
	0.55	1390.98		343.193
	0.6	1308		374.942
	0.65	1225.03		406.691
